# Supplementary material for: Pretransplant Systemic Lipidomic Profiles in Allogeneic Stem Cell Transplant Recipients
Source: Cancers (Basel). 2022 Jun 13;14(12):2910. doi: 10.3390/cancers14122910 (PMC9220974; doi:10.3390/cancers14122910)
Supplement: Supplementary file 1 [file cancers-14-02910-s001.zip]

Archive with 1 entries (1 files):
- cancers-1705328-supplementary.pdf
